# Supplementary material for: Diet Diversity Is Associated with Beta but not Alpha Diversity of Pika Gut Microbiota
Source: Front Microbiol. 2016 Jul 27;7:1169. doi: 10.3389/fmicb.2016.01169 (PMC4961685; doi:10.3389/fmicb.2016.01169)
Supplement: Supplementary file 1 [file Table1.XLSX]

## Sheet: Sheet1
Table S1. The detailed sample information in this study.
#SampleID	Sample type	Analysis	The mark of each pika	Altitude(m ASL)	Weight	Sex	Collection Time	Species	Habitat	District	Location
1	Stomach content	Diet	P1	3694	166	Male	2014-08-09	Ochotona curzoniae	Alpine_meadow	Xiaderi(Qinghai-Tibet Plateau)	101.4429°E, 35.0189° N
2	Caecum content	Gut microbiota
3	Stomach content	Diet	P2	3694	148	Female	2014-08-09	Ochotona curzoniae	Alpine_meadow	Xiaderi(Qinghai-Tibet Plateau)	101.4429°E, 35.0189° N
4	Caecum content	Gut microbiota
5	Stomach content	Diet	P3	3694	156	Female	2014-08-09	Ochotona curzoniae	Alpine_meadow	Xiaderi(Qinghai-Tibet Plateau)	101.4429°E, 35.0189° N
6	Caecum content	Gut microbiota
7	Stomach content	Diet	P4	3694	153	Male	2014-08-09	Ochotona curzoniae	Alpine_meadow	Xiaderi(Qinghai-Tibet Plateau)	101.4429°E, 35.0189° N
8	Caecum content	Gut microbiota
9	Stomach content	Diet	P5	3694	150	Female	2014-08-09	Ochotona curzoniae	Alpine_meadow	Xiaderi(Qinghai-Tibet Plateau)	101.4429°E, 35.0189° N
10	Caecum content	Gut microbiota
11	Stomach content	Diet	P6	3856	146	Female	2014-08-07	Ochotona curzoniae	Alpine_meadow	Wangjiaxiang(Qinghai-Tibet Plateau)	101.4605°E, 35.7363° N
12	Caecum content	Gut microbiota
13	Stomach content	Diet	P7	3856	123	Female	2014-08-07	Ochotona curzoniae	Alpine_meadow	Wangjiaxiang(Qinghai-Tibet Plateau)	101.4605°E, 35.7363° N
14	Caecum content	Gut microbiota
15	Stomach content	Diet	P8	3856	167	Female	2014-08-07	Ochotona curzoniae	Alpine_meadow	Wangjiaxiang(Qinghai-Tibet Plateau)	101.4605°E, 35.7363° N
16	Caecum content	Gut microbiota
17	Stomach content	Diet	P9	3856	182	Male	2014-08-07	Ochotona curzoniae	Alpine_meadow	Wangjiaxiang(Qinghai-Tibet Plateau)	101.4605°E, 35.7363° N
18	Caecum content	Gut microbiota
19	Stomach content	Diet	P10	3856	134	Male	2014-08-07	Ochotona curzoniae	Alpine_meadow	Wangjiaxiang(Qinghai-Tibet Plateau)	101.4605°E, 35.7363° N
20	Caecum content	Gut microbiota
21	Stomach content	Diet	P11	3856	174	Male	2014-08-07	Ochotona curzoniae	Alpine_meadow	Wangjiaxiang(Qinghai-Tibet Plateau)	101.4605°E, 35.7363° N
22	Caecum content	Gut microbiota
23	Stomach content	Diet	P12	3856	130	Male	2014-08-07	Ochotona curzoniae	Alpine_meadow	Wangjiaxiang(Qinghai-Tibet Plateau)	101.4605°E, 35.7363° N
24	Caecum content	Gut microbiota
25	Stomach content	Diet	P13	3856	174	Male	2014-08-07	Ochotona curzoniae	Alpine_meadow	Wangjiaxiang(Qinghai-Tibet Plateau)	101.4605°E, 35.7363° N
26	Caecum content	Gut microbiota
27	Stomach content	Diet	P14	4331	178	Female	2014-07-13	Ochotona curzoniae	Alpine_meadow	Guoluo(Qinghai-Tibet Plateau)	100.1297°E, 34.1411°N
28	Caecum content	Gut microbiota
29	Stomach content	Diet	P15	4331	196	Female	2014-07-13	Ochotona curzoniae	Alpine_meadow	Guoluo(Qinghai-Tibet Plateau)	100.1297°E, 34.1411°N
30	Caecum content	Gut microbiota
31	Stomach content	Diet	P16	4331	72	Male	2014-07-13	Ochotona curzoniae	Alpine_meadow	Guoluo(Qinghai-Tibet Plateau)	100.1297°E, 34.1411°N
32	Caecum content	Gut microbiota
33	Stomach content	Diet	P17	4331	158	Male	2014-07-13	Ochotona curzoniae	Alpine_meadow	Guoluo(Qinghai-Tibet Plateau)	100.1297°E, 34.1411°N
34	Caecum content	Gut microbiota
35	Stomach content	Diet	P18	4331	216	Female	2014-07-13	Ochotona curzoniae	Alpine_meadow	Guoluo(Qinghai-Tibet Plateau)	100.1297°E, 34.1411°N
36	Caecum content	Gut microbiota
37	Stomach content	Diet	P19	4331	65	Female	2014-07-13	Ochotona curzoniae	Alpine_meadow	Guoluo(Qinghai-Tibet Plateau)	100.1297°E, 34.1411°N
38	Caecum content	Gut microbiota
39	Stomach content	Diet	P20	4331	68	Female	2014-07-13	Ochotona curzoniae	Alpine_meadow	Guoluo(Qinghai-Tibet Plateau)	100.1297°E, 34.1411°N
40	Caecum content	Gut microbiota
41	Stomach content	Diet	P21	4331	187	Male	2014-07-13	Ochotona curzoniae	Alpine_meadow	Guoluo(Qinghai-Tibet Plateau)	100.1297°E, 34.1411°N
42	Caecum content	Gut microbiota
43	Stomach content	Diet	P22	4331	135	Male	2014-07-13	Ochotona curzoniae	Alpine_meadow	Guoluo(Qinghai-Tibet Plateau)	100.1297°E, 34.1411°N
44	Caecum content	Gut microbiota
45	Stomach content	Diet	P23	4331	169	Male	2014-07-13	Ochotona curzoniae	Alpine_meadow	Guoluo(Qinghai-Tibet Plateau)	100.1297°E, 34.1411°N
46	Caecum content	Gut microbiota
47	Stomach content	Diet	P24	4331	103	Male	2014-07-13	Ochotona curzoniae	Alpine_meadow	Guoluo(Qinghai-Tibet Plateau)	100.1297°E, 34.1411°N
48	Caecum content	Gut microbiota
