# Supplementary material for: Diet Diversity Is Associated with Beta but not Alpha Diversity of Pika Gut Microbiota
Source: Front Microbiol. 2016 Jul 27;7:1169. doi: 10.3389/fmicb.2016.01169 (PMC4961685; doi:10.3389/fmicb.2016.01169)
Supplement: Supplementary file 2 [file Table2.XLSX]

## Sheet: Sheet1
Table S2. The plant community in 3694,3856 and 4331 m ASL. The number "1" means the presence of this plant species, and the "0" means the absence of the plant species.
Plant species	3694m ASL	3856 m ASL	4331 m ASL
Aconitum szechenyianum	1	0	0
Ajania tenuifolia	1	1	1
Ajuga lupulina	1	1	1
Astragalus sp.	1	1	0
Carex moorcraftii	0	0	1
Carex tristachya	1	1	1
Delphinium grandiflorum	1	1	1
Double-stigma Bulrush	1	1	1
Elymus nutans	1	1	1
Gentiana farreri	1	1	1
Gentiana sp.	1	1	1
Gentiana squarrosa	1	1	1
Gueldenstaedtia stenophylla	1	1	0
Kobresia humilis	1	1	1
Kobresia pygmae	0	0	1
Halerpestes cymbalaria	1	1	1
Lagotis Gaertn	0	1	1
Leontopodium nanum	1	1	1
Ligularia virgaurea	1	1	1
Oxytropis sp.	1	1	1
Pedicularis sp.	1	1	1
Pleurospermum camtschaticum	1	1	0
Potentilla anserina	1	1	1
Ranunculus brotherusii	1	1	1
Stipa capillata	1	0	0
Scirpus distigmaticus	0	0	1
Taraxacum mongolicum	1	1	1
Trachydium paradoxum	1	1	1
Thalictrum petaloideum	0	0	1
Tibet Lancea	1	1	1
Veronica didyma Tenore	1	1	1
