# Supplementary material for: Diet Diversity Is Associated with Beta but not Alpha Diversity of Pika Gut Microbiota
Source: Front Microbiol. 2016 Jul 27;7:1169. doi: 10.3389/fmicb.2016.01169 (PMC4961685; doi:10.3389/fmicb.2016.01169)
Supplement: Supplementary file 3 [file Table3.XLSX]

## Sheet: Sheet1
Table S3 The taxa of diet in pikas in dfferent sites
	Altitude (m ASL)
Phyla	3694	3856	4331
Spermatophyta	19.74±15.19a	40.92±14.33b	84.82±8.58c
Ascomycota	41.72±17.57a	36.41±11.34a	4.42±3.39b
Unclassified Fungi	21±12a	3.54±1.17a	9.96±6.43a
Unclassified sequences	2.44±2.36a	5.66±5.39a	0.67±0.62a
Alveolata	0.04±0.04a	0.09±09a	0a
Basidiomycota	13.5±12.95a	1.29±0.95a	0.02±0.017a
Metazoa	1.01±0.85a	12.01±11.76a	0.11±0.07a
Chlorophyta	0.55±0.53a	0a	0a
Streptophyta	0a	0.08±0.08a	0a
Genera(>1%)
Oxytropis	16.37±15.25a	39.93±14.18b	2±1.7a
Trachydium	0.09±0.05a	0.14±0.12a	14.86±7.53b
Pedicularis	0.012±0.012a	0a	12.82±6.6a
Ranunculus	0a	0.13±0.04b	12.5±3.6b
Sordariomycetes(Fungi)	15.54±8.69a	2.96±1.29b	0.06±0.04b
Passalurus(Metazoa)	0.99±0.85a	11.87±11.73a	0.11±0.07a
Kobresia	0.19±0.19a	0.03±0.016a	8.82±6.67a
Peniophora(Fungi)	12.87±12.87a	0b	0.006±0.006c
Astragalus	0.012±0.012a	0.04±0.02a	5.87±3.33a
Halerpestes	0.073±0.059a	0.03±0.016a	5.41±4.08a
Sordariomycetes(Fungi)	5.29±3.88a	0.95±0.48a	0.02±0.017a
Koenigia	0a	0a	2.95±2.11a
Draba	0a	0a	2.61±2.44a
Triglochin	0a	0.008±0.008a	2.55±2.40a
Sophora	0a	0a	2.24±2.09a
Values labeled with different letters in a row mean significant difference at p=0.05(One-way ANOVA).
