# Supplementary material for: Diet Diversity Is Associated with Beta but not Alpha Diversity of Pika Gut Microbiota
Source: Front Microbiol. 2016 Jul 27;7:1169. doi: 10.3389/fmicb.2016.01169 (PMC4961685; doi:10.3389/fmicb.2016.01169)
Supplement: Supplementary file 4 [file Table4.XLSX]

## Sheet: Sheet1
Table S4. The comparision of alpha divesity of diet across different altitudes in pikas.
	Altitude(m ASL)
Alpha diversity	3694	3856	4331
Diet diversity
Shannon diversity	3.26±0.37a	3.53±0.53a	2.98±0.25a
Observed species	109±6b	118±14b	66±9a
Dietary plant diversity
Shannon diversity	2.57±0.47a	2.51±0.22a	2.74±0.22a
Observed species	23±6a	48±13a	47±7a
Values labeled with different letters in a row mean significant difference at p=0.05(One-way ANOVA).
