# Supplementary material for: Diet Diversity Is Associated with Beta but not Alpha Diversity of Pika Gut Microbiota
Source: Front Microbiol. 2016 Jul 27;7:1169. doi: 10.3389/fmicb.2016.01169 (PMC4961685; doi:10.3389/fmicb.2016.01169)
Supplement: Supplementary file 5 [file Table5.XLSX]

## Sheet: Sheet1
Table S5 The microbial taxa(mean relative abundance > 0.1%) of pika gut microbiota at phylum, family and genus level acorss dfferent sites
	Altitude(m ASL)
Phyla（> 0.1%)	3694	3856	4331
Firmicutes	60.11±2.56a	60.13±1.84a	34.32±2.23b
Bacteroidetes	25.22±3.15a	27.37±1.57a	48.94±2.72b
Proteobacteria	1.56±0.14a	1.5±0.15a	3.65±0.43b
Spirochaetes	0.53±0.09a	0.74±0.26a	1.48±0.71a
Actinobacteria	0.64±0.15a	0.51±0.11a	0.74±0.1a
Verrucomicrobia	0.38±0.12a	0.18±0.05a	0.29±0.12a
Tenericutes	0.22±0.06a	0.18±0.02a	0.36±0.13a
Cyanobacteria	0.24±0.08a	0.13±0.02a	0.25±0.03a
Acidobacteria	0.17±0.04a	0.14±0.03a	0.08±0.02a
family(>0.1%)
Ruminococcaceae	22.21±1.1a	16.89±0.78b	12.08±0.85c
S24-7	9.19±1.4a	8.47±1.08a	20.03±2.28b
Prevotellaceae	6.99±1.45a	9.8±0.91ab	14.09±1.7b
Lachnospiraceae	3.61±0.33a	2.84±0.25a	1.31±0.16b
Paraprevotellaceae	0.77±0.12a	1.37±0.35a	2.14±0.41a
Rikenellaceae	0.38±0.09a	0.46±0.06a	1.54±0.26b
Spirochaetaceae	0.52±0.1a	0.59±0.12a	1.36±0.7a
Pasteurellaceae	0.56±0.05a	0.48±0.03a	1.3±0.14b
Lactobacillaceae	0.96±0.07a	0.74±0.09a	0.43±0.05b
Pseudomonadaceae	0.06±0.004a	0.05±0.008a	0.54±0.12b
Verrucomicrobiaceae	0.38±0.12a	0.17±0.04a	0.29±0.11a
Comamonadaceae	0.13±0.03a	0.12±0.03a	0.36±0.07b
Streptococcaceae	0.25±0.05a	0.12±0.02b	0.25±0.03a
Erysipelotrichaceae	0.1±0.01a	0.2±0.07a	0.22±0.04a
Coriobacteriaceae	0.1±0.01a	0.13±0.03a	0.25±0.03b
Clostridiaceae	0.12±0.02a	0.13±0.05a	0.14±0.04a
Enterobacteriaceae	0.09±0.02a	0.1±0.01a	0.17±0.02a
Christensenellaceae	0.18±0.02a	0.1±0.02b	0.12±0.01ab
Micrococcaceae	0.17±0.08a	0.09±0.04a	0.11±0.03a
Phormidiaceae	0.16±0.08a	0.05±0.02a	0.13±0.03a
Neisseriaceae	0.06±0.02a	0.05±0.01a	0.17±0.02b
Genera(>0.1%)
Prevotella	7.26±1.23a	9.36±0.87ab	13.55±1.64b
Oscillospira	6.26±0.8a	4.51±0.43a	2.33±0.53b
Ruminococcus	2.14±0.21a	2.08±0.12a	2.22±0.2a
YRC22	0.76±0.14a	1.19±0.34a	1.64±0.38a
Treponema	0.57±0.1a	0.58±0.11a	1.34±0.69a
Lactobacillus	0.65±0.06a	0.49±0.07ab	0.34±0.04b
Akkermansia	0.28±0.09a	0.12±0.04a	0.26±0.11a
Streptococcus	0.24±0.04ab	0.12±0.02a	0.25±0.03b
Roseburia	0.37±0.08a	0.21±0.03b	0.09±0.02b
Coprococcus	0.23±0.02a	0.21±0.05a	0.07±0.02b
Pseudomonas	0.05±0.02a	0.02±0.004a	0.27±0.08b
Alistipes	0.06±0.02a	0.06±0.01a	0.20±0.04b
Values labeled with different letters in a row mean significant difference at p=0.05(One-way ANOVA).
