# Supplementary material for: Diet Diversity Is Associated with Beta but not Alpha Diversity of Pika Gut Microbiota
Source: Front Microbiol. 2016 Jul 27;7:1169. doi: 10.3389/fmicb.2016.01169 (PMC4961685; doi:10.3389/fmicb.2016.01169)
Supplement: Supplementary file 6 [file Table6.XLSX]

## Sheet: Sheet1
Table S6. The alpha divesity of gut microbiota in pikas.
Gut microbiota	Altitude(m ASL)
Alpha diversity	3694	3856	4331
Shannon diversity	10.43±0.04a	10.36±0.08a	10.14±0.09a
Observed species	2472±36a	2434±52a	2201±59b
Values labeled with different letters in a row mean significant difference at p=0.05(One-way ANOVA)
